# Supplementary material for: Associations of common infections with frailty and mortality in two UK cohort studies
Source: J Gerontol A Biol Sci Med Sci. 2026 Feb 15;81(4):glag046. doi: 10.1093/gerona/glag046 (PMC13031002; doi:10.1093/gerona/glag046)
Supplement: glag046_Supplementary_Data [file glag046_supplementary_data.zip]

Archive with 1 entries (1 files):
- Serology, frailty & mortality_Supplement_FINAL.docx
